# Supplementary material for: Proximal and distal spinal neurons innervating multiple synergist and antagonist motor pools
Source: eLife. 2021 Nov 2;10:e70858. doi: 10.7554/eLife.70858 (PMC8631798; doi:10.7554/eLife.70858)
Supplement: Figure 7—source data 1. [file elife-70858-fig7-data1.xlsx]

## Sheet: Feuil1
Sample	Lumbar	Thoracic	Cervical
170125n3	3.88	10.9	33.3
170508n7	3.77	17	26.3
170427n2	5.2	8.26	50
170427n3	4.15	9.4	40
170503n6	4.79	9.4	53.8
170125n7	3.8	23.8	35
170125n8	4.3	13	75
